# Supplementary material for: Oligo(Lactic Acid)8-Docetaxel Prodrug-Loaded PEG-b-PLA Micelles for Prostate Cancer
Source: Nanomaterials (Basel). 2021 Oct 17;11(10):2745. doi: 10.3390/nano11102745 (PMC8540550; doi:10.3390/nano11102745)
Supplement: Supplementary file 1 [file nanomaterials-11-02745-s001.zip]

Archive with 1 entries (1 files):
- nanomaterials-1380985-SI.pdf
